# Supplementary material for: Addressing the Antimicrobial Resistance of Ruminant Mycoplasmas Using a Clinical Surveillance Network
Source: Front Vet Sci. 2021 Jun 14;8:667175. doi: 10.3389/fvets.2021.667175 (PMC8236625; doi:10.3389/fvets.2021.667175)
Supplement: Supplementary file 1 [file Table_1.XLSX]

## Sheet: SuppTable1
						MIC values (µg/mL)
Name	Species	Country ('département')	Date	Sample	Clinical signs	Lincomycin	Tylosin	Spectinomycin	Oxytetracycline	Enrofloxacin
L4142	Mcc	France (20)	1977	Individual milk	Mastitis	1	0.06	nt	0.5	0.06
L15252	Mcc	France (04)	1985	Lung	None	1	0.06	nt	0.5	0.12
L15251	Mcc	France (06)	1986	Individual milk	None	2	0.12	nt	0.5	0.12
L15250	Mcc	France (20)	1986	Lung	None	2	0.06	nt	1	0.12
L15246	Mcc	France (06)	1988	Lung	None	2	0.06	nt	0.5	0.12
L15947	Mcc	France (82)	1988	nk	nk	2	0.06	nt	0.5	0.12
L4157	Mcc	France (82)	1989	Individual milk	Mastitis	2	0.06	nt	0.5	0.12
L5145	Mcc	France (12)	1991	Individual milk	Mastitis	1	0.06	nt	0.5	0.12
L5640	Mcc	France (31)	1991	Individual milk	Mastitis	1	0.06	nt	0.5	0.12
L15243	Mcc	France (01)	1995	nk	None	1	0.06	nt	0.5	0.12
L15253	Mcc	France (37)	1995	Individual milk	None	2	0.06	nt	0.5	0.12
L10276	Mcc	France (99)	1998	Joint	Septicaemia	2	0.06	nt	0.5	0.12
L16130	Mcc	France (79)	2012	Bulk milk	Mastitis	4	0.06	64	0.5	0.25
L15754	Mcc	France (79)	2012	Individual milk	Mastitis	32	2	64	0.5	0.12
L15831	Mcc	France (79)	2012	Bulk milk	Mastitis	32	32	64	1	0.25
L15744	Mcc	France (79)	2012	Individual milk	Septicaemia	64	16	64	0.5	0.12
L15750	Mcc	France (79)	2012	Joint	Arthritis	64	8	64	0.25	0.25
L15825	Mcc	France (79)	2012	Individual milk	Mastitis	64	>128	64	0.5	0.25
L15982	Mcc	France (79)	2012	Bulk milk	Mastitis	32	1	128	0.5	0.25
L15939	Mcc	France (49)	2012	Bulk milk	nk	32	1	nt	0.5	0.25
L16113	Mcc	France (79)	2013	Individual milk	Mastitis	2	0.06	64	0.5	0.12
F8154	Mcc	France (79)	2013	Individual milk	Mastitis	2	0.06	64	0.5	0.12
L16107	Mcc	France (79)	2013	Lung	Pneumonia	2	0.06	64	0.5	0.12
L16106	Mcc	France (17)	2013	Individual milk	Mastitis	2	0.06	64	0.5	0.12
F8418	Mcc	France (86)	2013	Joint	Arthritis	2	0.06	64	0.5	0.12
F8478	Mcc	France (79)	2013	Individual milk	Mastitis	2	0.06	64	0.5	0.12
F8447	Mcc	France (86)	2013	Bulk milk	Arthritis;Mastitis	2	0.06	64	1	0.12
L16108	Mcc	France (86)	2013	Individual milk	Mastitis	2	0.12	64	0.5	0.25
F8184	Mcc	France (86)	2013	Individual milk	Mastitis	2	0.12	64	0.5	0.25
F8140	Mcc	France (86)	2013	Individual milk	Mastitis	4	0.12	64	0.5	0.25
L16121	Mcc	France (86)	2013	Individual milk	Mastitis	4	0.12	64	1	0.25
L16117	Mcc	France (79)	2013	Joint	Arthritis	16	1	64	0.5	0.12
F8501	Mcc	France (79)	2013	Individual milk	Mastitis	16	0.25	64	0.5	0.12
F8481	Mcc	France (86)	2013	Individual milk	Mastitis	64	64	64	0.5	0.12
F8526	Mcc	France (79)	2013	Individual milk	Mastitis	64	>128	64	0.5	0.12
F8662	Mcc	France (86)	2014	Individual milk	Mastitis	2	0.06	32	0.5	0.12
F8625	Mcc	France (17)	2014	Joint fluid	Arthritis	16	0.12	32	0.5	0.12
F8661	Mcc	France (79)	2014	Individual milk	Mastitis	64	1	32	0.5	0.25
F9355	Mcc	France (86)	2014	Individual milk	Mastitis	0.5	0.06	nt	0.5	0.12
F9358	Mcc	France (86)	2014	Individual milk	nk	1	0.06	nt	0.5	0.12
F9359	Mcc	France (79)	2014	Lung	Pneumonia	1	0.06	nt	0.5	0.12
F9455	Mcc	France (79)	2014	Individual milk	nk	2	0.12	nt	0.5	0.06
F9417	Mcc	France (17)	2014	Individual milk	Mastitis	2	0.12	nt	0.5	0.12
F9421	Mcc	France (17)	2014	Individual milk	Mastitis	2	0.06	nt	0.5	0.12
F9514	Mcc	France (79)	2014	Joint	Arthritis	2	0.06	nt	0.5	0.12
F9098	Mcc	France (79)	2014	Individual milk	nk	2	0.06	nt	4	0.25
F9466	Mcc	France (49)	2014	Bulk milk	nk	8	4	nt	0.5	0.12
F9467	Mcc	France (79)	2014	Individual milk	Mastitis	16	0.25	nt	0.5	0.12
F9513	Mcc	France (31)	2014	Bulk milk	nk	32	32	nt	1	0.12
F9692	Mcc	France (45)	2015	Ecouvillon nasal	nk	0.5	0.06	nt	0.5	0.03
F10032	Mcc	France (43)	2015	Individual milk	Mastitis	1	0.06	nt	0.5	0.25
F9659	Mcc	France (79)	2015	Joint	Arthritis	1	0.06	nt	1	0.25
F9723	Mcc	France (17)	2015	Joint fluid	Pneumonia;Arthritis	2	0.06	nt	0.5	0.12
F9786	Mcc	France (12)	2015	Bulk milk	Mastitis	2	0.12	nt	0.5	0.12
F10256	Mcc	France (79)	2015	Joint	Arthritis	2	0.12	nt	0.5	0.12
F10357	Mcc	France (20)	2015	Joint fluid	Arthritis	2	0.06	nt	0.5	0.12
F10364	Mcc	France (79)	2015	Udder	Mastitis	2	0.12	nt	0.5	0.12
F9990	Mcc	France (24)	2015	Individual milk	Mastitis	2	0.06	nt	0.5	0.25
F10239	Mcc	France (79)	2015	Individual milk	Mastitis	2	0.06	nt	4	0.25
F9951	Mcc	France (79)	2015	Individual milk	Mastitis	16	64	nt	0.5	0.12
L15929	Mmc	France (81)	1987	Individual milk	nk	8	0.12	nt	1	0.06
L15245	Mmc	France (54)	1989	Lung	None	2	0.12	nt	1	0.06
L15905	Mmc	France (49)	1990	nk	nk	2	0.12	nt	0.5	0.06
L16025	Mmc	France (06)	1990	Individual milk	nk	2	0.12	nt	1	0.06
L15906	Mmc	France (20)	1990	nk	nk	16	0.25	nt	1	0.12
L15910	Mmc	France (68)	1991	Joint fluid	nk	2	0.12	nt	0.5	0.06
L15224	Mmc	France (86)	1992	Joint	None	2	0.12	nt	4	0.06
L15912	Mmc	France (82)	1994	Joint fluid	Arthritis	2	0.12	nt	0.5	0.12
L16018	Mmc	France (01)	1995	Joint fluid	nk	0.5	0.12	nt	0.5	0.06
L15244	Mmc	France (05)	1995	Lung	None	2	0.12	nt	1	0.06
L15959	Mmc	France (86)	2012	Lung	Pneumonia	2	0.06	64	0.5	0.12
L15826	Mmc	France (79)	2012	Individual milk	Arthritis;Mastitis	0.5	0.06	nt	0.5	0.12
L16147	Mmc	France (79)	2012	Individual milk	Mastitis	2	0.06	64	4	0.12
L15958	Mmc	France (85)	2012	Individual milk	Mastitis	1	0.12	64	0.5	0.12
L15873	Mmc	France (16)	2012	Bulk milk	Mastitis	1	0.12	64	1	0.06
L15859	Mmc	France (86)	2012	Joint fluid	Arthritis	4	0.12	128	1	0.06
L15745	Mmc	France (79)	2012	Lung	Pneumonia	2	0.12	nt	1	0.06
L15950	Mmc	France (86)	2012	Lung	Pneumonia	2	0.12	64	1	0.12
L15953	Mmc	France (86)	2012	Individual milk	Mastitis	2	0.12	64	1	0.12
L15836	Mmc	France (81)	2012	nk	Pneumonia	2	0.12	128	4	0.12
F7626	Mmc	France (17)	2012	Lung	Arthritis	32	1	128	0.5	0.12
L16152	Mmc	France (16)	2013	Individual milk	Mastitis	1	0.06	64	0.5	0.12
L16141	Mmc	France (79)	2013	Individual milk	Mastitis	2	0.06	128	0.5	0.12
F8414	Mmc	France (79)	2013	Bulk milk	Mastitis	2	0.06	64	1	0.06
F8487	Mmc	France (86)	2013	Joint	Arthritis	2	0.12	32	1	0.06
F7895	Mmc	France (86)	2013	Pericardial fluid	Arthritis	2	0.12	64	1	0.06
L16136	Mmc	France (86)	2013	Bulk milk	Mastitis	2	0.12	64	1	0.06
L16143	Mmc	France (79)	2013	Lung	Pneumonia	2	0.12	64	1	0.06
L16128	Mmc	France (79)	2013	Individual milk	Mastitis	2	0.12	64	1	0.06
F8464	Mmc	France (79)	2013	Individual milk	Mastitis	8	0.12	64	1	0.06
F8488	Mmc	France (79)	2013	Joint	Arthritis	2	0.12	64	1	0.06
F8493	Mmc	France (16)	2013	Lung	Pneumonia	2	0.12	64	1	0.06
L16149	Mmc	France (79)	2013	Individual milk	Mastitis	8	0.12	128	1	0.06
L16133	Mmc	France (86)	2013	Lung	Pneumonia	4	0.12	64	1	0.12
L16134	Mmc	France (79)	2013	Individual milk	Pneumonia	4	0.12	64	1	0.12
L16140	Mmc	France (79)	2013	Individual milk	Mastitis	2	0.12	64	1	0.12
F8503	Mmc	France (86)	2013	Joint	Arthritis	2	0.12	64	1	0.12
F9443	Mmc	France (79)	2014	Individual milk	Mastitis	2	0.06	16	1	0.06
F9032	Mmc	France (79)	2014	Joint	Arthritis	8	0.06	16	1	0.12
F9151	Mmc	France (79)	2014	Individual milk	Mastitis	32	0.12	16	1	0.06
F9165	Mmc	France (49)	2014	Individual milk	Mastitis	2	0.12	32	1	0.06
F9229	Mmc	France (84)	2014	Individual milk	Septicaemia	2	0.12	32	1	0.06
F9096	Mmc	France (85)	2014	Lung	Pneumonia	2	0.12	64	1	0.06
F9152	Mmc	France (17)	2014	Individual milk	Mastitis	8	0.12	64	1	0.12
F9349	Mmc	France (79)	2014	Individual milk	Mastitis	4	0.12	128	1	0.12
F9183	Mmc	France (17)	2014	Bulk milk	Mastitis	8	0.25	128	1	0.12
F9099	Mmc	France (79)	2014	Individual milk	nk	32	1	32	1	0.12
F9127	Mmc	France (17)	2014	Individual milk	Mastitis	16	8	16	1	0.12
F9780	Mmc	France (79)	2015	Individual milk	Arthritis;Mastitis;Pneumonia	2	0.12	32	1	0.06
F9674	Mmc	France (3)	2015	Lung	Septicaemia	2	0.12	nt	1	0.06
F9681	Mmc	France (79)	2015	Joint	Arthritis	2	0.12	nt	1	0.06
F9683	Mmc	France (79)	2015	Lung	Pneumonia	2	0.12	nt	1	0.06
F9642	Mmc	France (36)	2015	Lung	Pneumonia	2	0.12	32	1	0.12
F9660	Mmc	France (37)	2015	Individual milk	Mastitis	8	0.12	32	1	0.12
F9667	Mmc	France (26)	2015	Individual milk	Mastitis	4	0.12	nt	1	0.12
F10446	Mmc	France (79)	2015	Individual milk	Mastitis	2	0.12	nt	1	0.12
F10366	Mmc	France (79)	2015	Individual milk	nk	128	>128	32	1	0.12
F10553	Mmc	France (79)	2016	Joint	Arthritis	4	0.12	nt	1	0.06
L15247	Mp	France (37)	1987	Individual milk	None	2	0.06	nt	0.5	0.25
L15949	Mp	France (41)	1995	Individual milk	nk	2	0.06	nt	0.5	0.25
L11180	Mp	France (nk)	1999	Individual milk	nk	2	0.06	nt	0.5	0.12
L15620	Mp	France (79)	2010	Bulk milk	nk	4	0.12	32	1	0.12
L15643	Mp	France (79)	2011	Bulk milk	nk	2	0.12	32	0.5	0.12
L15593	Mp	France (86)	2011	Individual milk	Mastitis	2	0.06	32	0.5	0.12
L15707	Mp	France (79)	2011	Bulk milk	Mastitis	2	0.06	32	1	0.25
L15866	Mp	France (79)	2012	Individual milk	Mastitis	2	0.06	32	0.5	0.12
L15867	Mp	France (79)	2012	Bulk milk	nk	2	0.12	32	0.5	0.12
L15957	Mp	France (79)	2012	Individual milk	Mastitis	2	0.12	32	0.5	0.12
L15833	Mp	France (86)	2012	Individual milk	nk	2	0.12	32	0.5	0.12
L15837	Mp	France (86)	2012	Individual milk	Mastitis	2	0.06	32	0.5	0.12
L15864	Mp	France (79)	2012	Individual milk	nk	2	0.12	32	0.5	0.25
L15995	Mp	France (49)	2012	Individual milk	nk	2	0.06	32	0.5	0.25
L15868	Mp	France (79)	2012	Individual milk	Mastitis	2	0.06	64	1	0.25
L16101	Mp	France (49)	2013	Bulk milk	nk	2	0.06	16	0.25	0.12
F8593	Mp	France (79)	2013	Bulk milk	nk	1	0.06	32	0.25	0.12
L16100	Mp	France (79)	2013	Individual milk	nk	2	0.06	32	0.5	0.12
L16098	Mp	France (79)	2013	Bulk milk	Mastitis	2	0.06	32	0.5	0.12
F8546	Mp	France (85)	2013	Udder	nk	2	0.06	32	1	0.12
F8532	Mp	France (85)	2013	Bulk milk	Arthritis;Mastitis	2	0.06	32	1	0.25
F9332	Mp	France (12)	2014	Individual milk	Mastitis	2	0.06	16	0.5	0.12
F9237	Mp	France (85)	2014	Bulk milk	nk	2	0.06	16	0.5	0.12
F9235	Mp	France (85)	2014	Individual milk	nk	4	0.06	16	0.5	0.25
F9384	Mp	France (49)	2014	Individual milk	nk	2	0.06	32	0.5	0.12
F9463	Mp	France (26)	2014	Bulk milk	Mastitis	2	0.06	32	0.5	0.25
F9211	Mp	France (79)	2014	Individual milk	Mastitis	2	0.06	32	0.5	0.25
F9442	Mp	France (79)	2014	Individual milk	Mastitis	2	0.12	32	1	0.25
F9199	Mp	France (23)	2014	Individual milk	Mastitis	4	0.06	nt	0.25	0.12
F9224	Mp	France (48)	2014	Individual milk	Mastitis	2	0.06	nt	0.5	0.12
F9092	Mp	France (12)	2014	Individual milk	nk	2	0.06	nt	0.5	0.12
F9886	Mp	France (69)	2015	Bulk milk	nk	2	0.12	64	0.5	0.12
F9881	Mp	France (86)	2015	Individual milk	Mastitis	2	0.06	64	1	0.12
F9962	Mp	France (79)	2015	Individual milk	Mastitis	0.5	0.03	nt	0.25	0.12
F10261	Mp	France (79)	2015	Individual milk	Mastitis	1	0.06	nt	0.5	0.12
F9931	Mp	France (36)	2015	Individual milk	nk	2	0.06	nt	0.5	0.12
F10281	Mp	France (79)	2015	Individual milk	nk	2	0.06	nt	0.5	0.12
F10101	Mp	France (36)	2015	Individual milk	Mastitis	1	0.06	nt	0.5	0.25
F10106	Mp	France (26)	2015	Bulk milk	nk	1	0.06	nt	0.5	0.25
F10233	Mp	France (26)	2015	Bulk milk	Mastitis	1	0.06	nt	0.5	0.25
F10426	Mp	France (36)	2015	Bulk milk	Mastitis	1	0.06	nt	0.5	0.25
F10008	Mp	France (79)	2015	Bulk milk	nk	2	0.06	nt	0.5	0.25
F10272	Mp	France (79)	2015	Individual milk	None	2	0.12	nt	1	0.12
F10218	Mp	France (79)	2015	Bulk milk	Mastitis	1	0.06	nt	1	0.25
F9959	Mp	France (86)	2015	Individual milk	Mastitis	2	0.12	nt	1	0.25
F9967	Mp	France (18)	2015	Bulk milk	Mastitis	2	0.12	nt	1	0.25
F10548	Mp	France (79)	2016	Individual milk	Mastitis	1	0.06	nt	0.25	0.12
F10806	Mp	France (79)	2016	Individual milk	nk	1	0.06	nt	0.25	0.12
F10728	Mp	France (79)	2016	Individual milk	Mastitis	2	0.06	nt	0.5	0.12
F10828	Mp	France (74)	2016	Individual milk	Mastitis;Pneumonia	2	0.12	nt	0.5	0.12
F10809	Mp	France (79)	2016	Joint	Arthritis	2	0.06	nt	1	0.12
